# Supplementary material for: First-in-man ZIPPER™ endograft system for the treatment of symptomatic aortic arch intramural haematoma
Source: Eur Heart J Case Rep. 2023 Nov 17;7(11):ytad574. doi: 10.1093/ehjcr/ytad574 (PMC10681717; doi:10.1093/ehjcr/ytad574)
Supplement: ytad574_Supplementary_Data [file ytad574_supplementary_data.zip]

Archive with 4 entries (4 files):
- S3.mp4
- S4.mp4
- S1.mp4
- S2.mp4
